# Supplementary material for: Pentoxifylline in the Treatment of Cutaneous Leishmaniasis: A Randomized Clinical Trial in Colombia
Source: Pathogens. 2022 Mar 21;11(3):378. doi: 10.3390/pathogens11030378 (PMC8949591; doi:10.3390/pathogens11030378)
Supplement: Supplementary file 1 [file pathogens-11-00378-s001.zip]

Archive with 1 entries (1 files):
- pathogens-1617324-supplementary.pdf
